# Supplementary material for: The Impact of Digital Coaching Intervention for Improving Healthy Ageing Dimensions among Older Adults during Their Transition from Work to Retirement
Source: Int J Environ Res Public Health. 2023 Feb 24;20(5):4034. doi: 10.3390/ijerph20054034 (PMC10001821; doi:10.3390/ijerph20054034)
Supplement: Supplementary file 1 [file ijerph-20-04034-s001.zip]

Archive with 1 entries (1 files):
- ijerph-2183731-supplementary.pdf
